# Supplementary material for: Activation of TLR9 signaling suppresses the immunomodulating functions of CD55lo fibroblastic reticular cells during bacterial peritonitis
Source: Front Immunol. 2024 May 17;15:1337384. doi: 10.3389/fimmu.2024.1337384 (PMC11140099; doi:10.3389/fimmu.2024.1337384)
Supplement: Supplementary file 3 [file DataSheet_1.csv]

	p_val	avg_log2FC	pct.1	pct.2	p_val_adj	cluster	gene
Gsn	1.51981385154178e-91	1.25928235469841	1	1	2.21604057693307e-87	0	Gsn
Gpx3	3.25378267929861e-63	1.50682839931367	0.879	0.524	4.7443405246853e-59	0	Gpx3
Inmt	4.82626307759436e-45	1.42366178395374	0.639	0.168	7.03717419344033e-41	0	Inmt
Igfbp7	2.6745770187207e-39	0.667144598371217	0.992	0.965	3.89980075099665e-35	0	Igfbp7
Sepp1	1.66199609620199e-34	0.75356611481782	0.931	0.79	2.42335650787211e-30	0	Sepp1
Egr1	2.31361283306238e-30	0.614142307780163	0.994	0.958	3.37347887188826e-26	0	Egr1
Junb	1.83703317590387e-26	0.595960786847236	0.995	0.965	2.67857807378544e-22	0	Junb
Fosb	6.08156997706258e-26	0.776638835578282	0.958	0.853	8.86753718355495e-22	0	Fosb
Zfp36	1.31572512823276e-25	0.705986248112821	0.93	0.808	1.91845880947618e-21	0	Zfp36
Abca8a	7.28524124094528e-25	0.690026121182101	0.694	0.406	1.06226102534223e-20	0	Abca8a
Crispld2	8.44180521036142e-23	0.613965621069042	0.431	0.115	1.2308996177228e-18	0	Crispld2
Fth1	9.45854074579781e-23	0.368136408082856	1	1	1.37914982614478e-18	0	Fth1
Cxcl12	1.89593589867081e-21	0.619030397795962	0.42	0.126	2.76446413385191e-17	0	Cxcl12
Gdf10	3.10286708010071e-21	0.625489534116083	0.525	0.217	4.52429048949484e-17	0	Gdf10
Btg1	5.06459469529079e-21	0.725075265191716	0.724	0.503	7.3846855252035e-17	0	Btg1
Apoe	1.37151407313833e-20	1.0043355325816	0.815	0.636	1.999804670043e-16	0	Apoe
H3f3b	3.95968531653533e-20	0.457647480556246	0.981	0.962	5.77361716004016e-16	0	H3f3b
Penk	7.40187237029667e-20	0.722745524307702	0.803	0.608	1.07926701031296e-15	0	Penk
Mt1	1.31845351592602e-19	0.788481726063184	0.999	0.983	1.92243707157174e-15	0	Mt1
Malat1	1.69395863050753e-19	0.327336231329744	1	1	2.46996107914303e-15	0	Malat1
Fos	1.07602546923533e-18	0.658051069502972	0.987	0.969	1.56895273669203e-14	0	Fos
Dcn	1.46758013304036e-18	0.60888806741636	0.992	1	2.13987859198615e-14	0	Dcn
Socs3	1.4783498136868e-17	0.769424224586395	0.838	0.71	2.15558186333672e-13	0	Socs3
Adamts4	4.54492156408794e-17	0.934724780825381	0.476	0.227	6.62695013259662e-13	0	Adamts4
Gas1	5.1099233014251e-17	0.623963950956533	0.657	0.409	7.45077916580794e-13	0	Gas1
Dpep1	6.69907434518388e-17	0.566653759354935	0.811	0.64	9.76792030271262e-13	0	Dpep1
Atp1a2	1.7290067130782e-16	0.421947599564264	0.3	0.066	2.52106468833932e-12	0	Atp1a2
Steap4	2.72221362804028e-16	0.438641994898756	0.333	0.091	3.96925969104553e-12	0	Steap4
Nop58	9.32570086271305e-16	0.548686525516867	0.541	0.308	1.35978044279219e-11	0	Nop58
Srpx	1.00107726203823e-15	0.477201991405532	0.365	0.126	1.45967075577795e-11	0	Srpx
Cst3	3.56828702574566e-15	0.587312179217893	0.933	0.853	5.20291931223974e-11	0	Cst3
Gadd45g	6.71231192158699e-15	0.723381303835822	0.679	0.5	9.787222012866e-11	0	Gadd45g
Fbln1	1.2249641665649e-14	0.529043912028138	0.655	0.413	1.78612025126828e-10	0	Fbln1
Gadd45b	1.34243478071332e-14	0.533777483124661	0.735	0.594	1.95740415375809e-10	0	Gadd45b
Col15a1	6.71895313831642e-14	0.432211456154678	0.441	0.199	9.79690557097918e-10	0	Col15a1
Fam150b	7.53471806485164e-14	0.502089547266075	0.259	0.059	1.09863724103602e-09	0	Fam150b
Jun	4.24098220622723e-13	0.621417924772741	0.912	0.871	6.18377615489993e-09	0	Jun
Kdm6b	3.56424188651978e-12	0.677381058458203	0.816	0.724	5.1970210947345e-08	0	Kdm6b
Serping1	7.41703323551821e-12	0.346018072671856	0.965	0.976	1.08147761607091e-07	0	Serping1
Sfrp1	1.63892434704737e-11	0.528302841921494	0.391	0.196	2.38971559042977e-07	0	Sfrp1
Ppp1r10	1.67080474756011e-11	0.433799015290581	0.575	0.399	2.43620040241739e-07	0	Ppp1r10
Fam198b	1.78964133084696e-11	0.294722969536914	0.298	0.105	2.60947602450795e-07	0	Fam198b
Il11ra1	2.12172241558712e-11	0.422557801943649	0.665	0.51	3.09368345416758e-07	0	Il11ra1
Ppp1r15a	2.14858256922907e-11	0.432344657449198	0.786	0.657	3.13284824419291e-07	0	Ppp1r15a
Gm12216	2.54068745666527e-11	0.522310835046336	0.531	0.336	3.70457638056363e-07	0	Gm12216
Phlda1	3.19381605528325e-11	0.569594388817227	0.825	0.71	4.65690319020851e-07	0	Phlda1
Cygb	4.09895443528427e-11	0.398395261713428	0.758	0.58	5.97668546208799e-07	0	Cygb
Ccl11	4.42774011478141e-11	0.847628716280755	0.768	0.717	6.45608786136277e-07	0	Ccl11
Smoc2	6.06121780491186e-11	0.445274156699584	0.444	0.252	8.83786168134198e-07	0	Smoc2
Pim1	1.06502221868426e-10	0.593942543274217	0.615	0.427	1.55290889706351e-06	0	Pim1
AI607873	1.65415075468362e-10	0.341278012813195	0.374	0.182	2.41191721540418e-06	0	AI607873
Vwa1	1.87170337573426e-10	0.32675378613484	0.297	0.115	2.72913069215812e-06	0	Vwa1
Ubc	3.25585070709646e-10	0.450359464794212	0.939	0.916	4.74735591601735e-06	0	Ubc
Ddx5	3.52679489695846e-10	0.330626963050043	0.979	0.958	5.14241963925513e-06	0	Ddx5
Fabp4	4.42426467424076e-10	0.416073936656794	0.836	0.745	6.45102032151045e-06	0	Fabp4
Cp	4.47636061248485e-10	0.428546463120463	0.313	0.14	6.52698140906416e-06	0	Cp
Btg2	5.07320112805624e-10	0.390062893471089	0.87	0.794	7.3972345648188e-06	0	Btg2
Itm2b	1.06632349327028e-09	0.311658496472942	0.99	0.99	1.55480628553739e-05	0	Itm2b
Ftl1	2.04628509630483e-09	0.30467454167686	1	1	2.98368829892207e-05	0	Ftl1
Dusp1	2.22124703133956e-09	0.475125682469606	0.861	0.776	3.23880029639621e-05	0	Dusp1
Serpine2	3.07394843246681e-09	0.29967436766175	0.249	0.091	4.48212420937985e-05	0	Serpine2
Pnp	3.63383837711482e-09	0.350827410889462	0.623	0.458	5.29849973767112e-05	0	Pnp
Lifr	5.39426978270874e-09	0.261011015017499	0.214	0.066	7.86538477016762e-05	0	Lifr
Nfkbiz	9.97371894590573e-09	0.37753868677781	0.723	0.608	0.000145426795950251	0	Nfkbiz
Arhgap24	1.283993036766e-08	0.264050457931029	0.25	0.098	0.000187219024690851	0	Arhgap24
Tshz2	1.54311091899714e-08	0.302661494656107	0.898	0.881	0.000225001003098973	0	Tshz2
Dnajb9	1.76017007725291e-08	0.342635802971246	0.458	0.297	0.000256650398964246	0	Dnajb9
Id3	1.83675580551672e-08	0.439337481369665	0.804	0.689	0.000267817364002393	0	Id3
Auts2	2.59517073069556e-08	0.270255141311143	0.387	0.217	0.000378401844242719	0	Auts2
Icam1	4.31386768801296e-08	0.346228275202981	0.49	0.325	0.000629005047589169	0	Icam1
Fmo2	4.6266131360779e-08	0.254269437138443	0.411	0.224	0.000674606461371519	0	Fmo2
Sparcl1	6.29741839493217e-08	0.340558560324677	0.389	0.231	0.00091822657616506	0	Sparcl1
Drap1	1.03578500652087e-07	0.2962667012478	0.696	0.619	0.00151027811800809	0	Drap1
Klf9	1.08211456764547e-07	0.318735976985811	0.668	0.545	0.00157783125108385	0	Klf9
Trf	1.60178323673565e-07	0.779199402765377	0.311	0.171	0.00233556013748425	0	Trf
Srrm2	1.68554054609324e-07	0.31067279753194	0.711	0.619	0.00245768667025855	0	Srrm2
Il6	1.92361551735987e-07	0.604366571042987	0.567	0.427	0.00280482378586243	0	Il6
Ptma	2.38167298646235e-07	0.286747302043933	0.984	0.983	0.00347271738156075	0	Ptma
Lpl	2.90472753691536e-07	0.30959771861927	0.729	0.587	0.00423538322157629	0	Lpl
Pnrc1	3.01874185248083e-07	0.350665403158791	0.702	0.598	0.0044016274951023	0	Pnrc1
Psap	4.29122802921731e-07	0.257441433612368	0.948	0.937	0.00625703958940177	0	Psap
Mt2	5.33531897679407e-07	0.477626231209276	0.972	0.951	0.00777942860006343	0	Mt2
Mid1	6.06876530223041e-07	0.311582296204227	0.613	0.465	0.00884886668718216	0	Mid1
Zfp36l1	7.29779678272607e-07	0.339290655649647	0.878	0.878	0.0106409174888929	0	Zfp36l1
G0s2	7.62708571536977e-07	0.407927226574011	0.337	0.199	0.0111210536815807	0	G0s2
Ccnl1	9.13440435657447e-07	0.305637828228848	0.845	0.794	0.0133188749923212	0	Ccnl1
Ubb	9.49399874842226e-07	0.345891782431535	0.995	0.993	0.0138431995750745	0	Ubb
Neat1	1.08615078554589e-06	0.340686771392603	0.914	0.871	0.0158371646040446	0	Neat1
Lyz2	1.6600528136204e-06	0.469960627835408	0.576	0.465	0.0242052300753991	0	Lyz2
Gas6	1.81436477965995e-06	0.271342950497385	0.338	0.196	0.0264552528522217	0	Gas6
Srsf5	2.02904165265674e-06	0.301682379613225	0.534	0.42	0.0295854563373879	0	Srsf5
Fbn1	4.61805802278145e-108	1.70334128960326	0.983	0.661	6.73359040301763e-104	3	Fbn1
Mfap5	2.6111765686016e-93	1.60447987014807	0.99	0.809	3.807356554678e-89	3	Mfap5
Pi16	2.18582394543187e-86	1.90632645994872	0.881	0.37	3.1871498948342e-82	3	Pi16
Fn1	8.03095381399749e-84	1.38872995479527	0.997	0.787	1.17099337561897e-79	3	Fn1
Fstl1	1.2278769849029e-75	1.24672188583401	0.986	0.829	1.79036743168691e-71	3	Fstl1
Sbsn	5.16027658268674e-73	1.11176129412004	0.57	0.111	7.52419928521554e-69	3	Sbsn
Efhd1	9.87578080833349e-71	0.742979951845522	0.514	0.082	1.43998759966311e-66	3	Efhd1
Cd55	1.56971714017057e-69	1.04380258246311	0.654	0.176	2.28880456208271e-65	3	Cd55
Sema3c	3.08679284310804e-66	0.942332253737954	0.696	0.214	4.50085264453584e-62	3	Sema3c
Col14a1	3.3177491226534e-66	1.04476285615381	0.951	0.659	4.83760999574093e-62	3	Col14a1
Igfbp5	4.53681487136917e-63	2.03064200180886	0.612	0.172	6.61512976394338e-59	3	Igfbp5
Cmah	4.66231543032273e-62	0.634842084495095	0.448	0.066	6.79812212895357e-58	3	Cmah
Cd248	1.07172332053039e-58	0.923320342950686	0.958	0.632	1.56267977366536e-54	3	Cd248
Dact1	3.33660509790052e-57	0.788459787154302	0.619	0.174	4.86510389324875e-53	3	Dact1
Krtdap	5.93079076392772e-56	0.784365709576123	0.353	0.039	8.64768601288301e-52	3	Krtdap
Anxa3	5.33462332367703e-54	0.962554261934456	0.808	0.406	7.77841426825347e-50	3	Anxa3
Igfbp6	3.44727002055378e-52	0.821157498406966	0.993	0.922	5.02646441696947e-48	3	Igfbp6
Ifi27l2a	6.10376005658446e-51	1.66480844197766	0.969	0.744	8.8998925385058e-47	3	Ifi27l2a
Nov	1.39075970487451e-49	0.557054387122106	0.406	0.071	2.02786672567752e-45	3	Nov
Prss23	4.72496217721834e-48	0.957269159186591	0.899	0.614	6.88946735060207e-44	3	Prss23
Fndc1	6.50669226283727e-48	0.774872198441426	0.871	0.479	9.48740798844303e-44	3	Fndc1
Sfrp2	1.24651974708564e-46	0.489469385623189	0.297	0.031	1.81755044322557e-42	3	Sfrp2
Limch1	1.87063259396722e-46	0.466818412523758	0.388	0.068	2.72756938526361e-42	3	Limch1
Axl	5.45850378898899e-45	0.763137314616642	0.944	0.71	7.95904437472484e-41	3	Axl
S100a11	6.75488238838188e-45	0.827013292367803	1	0.945	9.84929401049962e-41	3	S100a11
Dbn1	4.38067454898794e-44	0.614699036381401	0.696	0.278	6.38746155987932e-40	3	Dbn1
Crip1	6.91989026798344e-44	0.782455290111426	1	0.995	1.00898919997467e-39	3	Crip1
Tmem100	1.27688592828076e-43	0.78969176547531	0.682	0.277	1.86182737202617e-39	3	Tmem100
Aspn	4.15628250050419e-43	1.10074848344835	0.647	0.265	6.06027551398516e-39	3	Aspn
Ly6a	5.07838997943558e-43	1.04365525178299	0.983	0.859	7.40480042901503e-39	3	Ly6a
Ly6c1	8.2753661842239e-43	0.882429235800721	0.871	0.579	1.20663114332169e-38	3	Ly6c1
Gm10709	8.37677037373956e-43	1.17057123717076	0.476	0.132	1.22141688819496e-38	3	Gm10709
Marcks	9.82963592231706e-43	0.795428424489397	0.874	0.565	1.43325921383305e-38	3	Marcks
Dact2	2.43724972972306e-42	0.419370221658934	0.238	0.019	3.5537538309092e-38	3	Dact2
Ptgs1	3.57638411411648e-42	0.457406818271171	0.315	0.046	5.21472567679324e-38	3	Ptgs1
Ackr3	1.01348984833944e-41	0.795243455733147	0.909	0.55	1.47776954786374e-37	3	Ackr3
Tnfrsf11b	1.30553379394372e-41	0.318743754981078	0.231	0.017	1.90359882494934e-37	3	Tnfrsf11b
Ppp1r14b	3.24108278323589e-41	0.613004179373494	0.584	0.204	4.72582280623626e-37	3	Ppp1r14b
Nid1	3.42137799856659e-40	0.797486619709108	0.962	0.807	4.98871125970995e-36	3	Nid1
Islr	2.23227578861366e-39	0.711548627304742	0.85	0.505	3.25488132737758e-35	3	Islr
Cd34	1.24873035955167e-38	0.712400110000463	0.923	0.674	1.82077373726228e-34	3	Cd34
Lurap1l	2.04226151206612e-37	0.529895857547271	0.49	0.149	2.97782151074361e-33	3	Lurap1l
Dpp4	1.24861480295722e-36	0.3468249491686	0.273	0.038	1.82060524419192e-32	3	Dpp4
Ildr2	5.37310230863904e-36	0.408004554454327	0.343	0.07	7.83452047622659e-32	3	Ildr2
Timp2	7.93717006159463e-36	0.618983371260283	1	0.98	1.15731876668111e-31	3	Timp2
Stmn4	1.11868957209745e-35	0.447132812568178	0.301	0.052	1.63116126507529e-31	3	Stmn4
Heg1	1.87002491460202e-35	0.679658830561794	0.839	0.537	2.72668332798121e-31	3	Heg1
Creb5	2.01422732838152e-35	0.740812279549751	0.724	0.374	2.93694486751309e-31	3	Creb5
Adamts5	6.0909483617134e-35	0.732123764397445	0.748	0.401	8.8812118062143e-31	3	Adamts5
S100a10	1.73996733396444e-34	0.807447490746908	0.993	0.946	2.53704636965355e-30	3	S100a10
Ugdh	2.10305795420472e-33	0.923141019769049	0.92	0.716	3.06646880302591e-29	3	Ugdh
Loxl1	5.94504764867258e-32	0.601652580846118	0.895	0.647	8.66847397652949e-28	3	Loxl1
Postn	2.05251040525532e-31	1.00680345236206	0.5	0.193	2.99276542190278e-27	3	Postn
Meg3	2.05778850319352e-31	0.68890142575787	0.986	0.885	3.00046141650647e-27	3	Meg3
Vcan	5.70115794301881e-31	0.56090498937846	0.57	0.241	8.31285839671572e-27	3	Vcan
Pla1a	1.05851013613584e-30	0.609119519833489	0.636	0.295	1.54341362949967e-26	3	Pla1a
Rpl41	1.55134329979443e-30	0.341116654960208	1	1	2.26201366543026e-26	3	Rpl41
Uchl1	3.72987716422721e-30	0.437737016331659	0.36	0.096	5.43853389315969e-26	3	Uchl1
Metrnl	5.38604753967447e-30	0.614486029583304	0.699	0.351	7.85339591759934e-26	3	Metrnl
Sparc	1.1754167595603e-29	0.947252884180298	0.993	0.982	1.71387517711487e-25	3	Sparc
Col8a1	1.39564615367999e-29	0.415826672397171	0.245	0.04	2.03499165668079e-25	3	Col8a1
Pamr1	1.68747447893533e-29	0.343925320193748	0.35	0.089	2.46050653773561e-25	3	Pamr1
Emilin2	1.80367870101565e-29	0.524063514882885	0.706	0.363	2.62994391395092e-25	3	Emilin2
Lsp1	3.26854872165332e-29	0.744212735219303	0.794	0.508	4.76587089104271e-25	3	Lsp1
Dmkn	3.37747273865912e-29	0.538994125724233	0.22	0.032	4.92469300023887e-25	3	Dmkn
Tubb2b	1.01479759200346e-28	0.266464258767751	0.269	0.051	1.47967636890024e-24	3	Tubb2b
Qpct	1.91440425965293e-28	0.553085484919161	0.675	0.344	2.79139285099994e-24	3	Qpct
Rab32	6.95839803561437e-28	0.310548990980141	0.297	0.067	1.01460401757293e-23	3	Rab32
Pcsk6	1.31137167764807e-27	0.627698545693253	0.591	0.294	1.91211104317866e-23	3	Pcsk6
Anxa1	1.59796307088673e-27	0.650160155318258	0.906	0.664	2.32998995365993e-23	3	Anxa1
Vasn	2.21992623208624e-27	0.477136631685862	0.559	0.243	3.23687443900495e-23	3	Vasn
Mustn1	2.15026991473361e-26	0.556477300484823	0.713	0.377	3.13530856267308e-22	3	Mustn1
Thy1	9.48159896061985e-26	0.452921322993729	0.413	0.146	1.38251194444798e-21	3	Thy1
Col1a1	1.8883290832633e-25	0.729248719007305	0.976	0.886	2.75337263630621e-21	3	Col1a1
Irf7	1.93498925242588e-25	0.753355818672587	0.332	0.1	2.82140782896218e-21	3	Irf7
Efemp1	6.51025223482929e-25	0.641090580075982	0.734	0.438	9.49259878360458e-21	3	Efemp1
Ahnak	6.96046553501607e-25	0.517120539403803	0.976	0.929	1.01490547966069e-20	3	Ahnak
Basp1	1.73990050370228e-24	0.446338672603761	0.413	0.147	2.5369489244483e-20	3	Basp1
Fgf2	3.65896800116194e-24	0.32210976181479	0.339	0.1	5.33514124249422e-20	3	Fgf2
Rhoc	5.71231931640702e-24	0.46648509429327	0.794	0.488	8.32913279525307e-20	3	Rhoc
Tmem158	1.12516241624199e-23	0.349719034922924	0.294	0.079	1.64059931912245e-19	3	Tmem158
Uqcc2	1.46574217428305e-23	0.539040749480883	0.724	0.479	2.13719866432212e-19	3	Uqcc2
Tek	4.30827668242241e-23	0.356066822594573	0.385	0.134	6.28189823064011e-19	3	Tek
Lrrn4cl	5.69793567958653e-23	0.519023648845528	0.598	0.314	8.30816001440511e-19	3	Lrrn4cl
Smpd3	1.83319463065238e-22	0.74926225383181	0.605	0.317	2.67298109095423e-18	3	Smpd3
Cadm3	3.09685675738977e-22	0.462732435608598	0.542	0.261	4.51552683795002e-18	3	Cadm3
Sulf1	3.31239346718038e-22	0.416038334866966	0.535	0.25	4.82980091449571e-18	3	Sulf1
Adgrd1	3.93486876538113e-22	0.436242208273129	0.661	0.361	5.73743214680222e-18	3	Adgrd1
Rras2	4.59423941403075e-22	0.28196598764406	0.234	0.053	6.69886048959823e-18	3	Rras2
Plxdc2	4.75841430383562e-22	0.427486398365799	0.769	0.459	6.93824389642272e-18	3	Plxdc2
Rhoq	6.42639067784984e-22	0.364818847487339	0.566	0.268	9.37032024737285e-18	3	Rhoq
1700019D03Rik	8.21404008644388e-22	0.341541394275109	0.343	0.112	1.19768918500438e-17	3	1700019D03Rik
Tmsb10	1.50901746050098e-21	0.431105561927479	1	0.998	2.20029835915648e-17	3	Tmsb10
Ptgis	4.3010853234045e-21	0.431893055300491	0.626	0.341	6.27141251005609e-17	3	Ptgis
Ackr1	4.76315533334552e-21	0.269778684059106	0.262	0.069	6.9451567915511e-17	3	Ackr1
Has2	7.81178774692986e-21	0.373595619441314	0.381	0.134	1.13903677137984e-16	3	Has2
Gm10076	1.34045980584554e-20	0.352918287284527	1	0.986	1.95452444290338e-16	3	Gm10076
Atox1	1.40777860666302e-20	0.502113610855003	0.892	0.689	2.05268198637535e-16	3	Atox1
Atp1b1	2.00934525192775e-20	0.265298645611707	0.252	0.064	2.92982631183585e-16	3	Atp1b1
Loxl2	2.24782624881018e-20	0.422911132464457	0.668	0.386	3.27755545339012e-16	3	Loxl2
Gnpnat1	3.55483475744366e-20	0.313061057131867	0.315	0.103	5.18330455982859e-16	3	Gnpnat1
Tnxb	3.91938270103441e-20	0.478872999277919	0.944	0.835	5.71485191637827e-16	3	Tnxb
Mfap4	4.032652626464e-20	0.896378376694595	0.252	0.07	5.88001079464716e-16	3	Mfap4
Prkcdbp	1.61638601847368e-19	0.490505893163922	0.843	0.636	2.35685245353647e-15	3	Prkcdbp
Itih5	1.68774387075361e-19	0.479136874693923	0.738	0.495	2.46089933794584e-15	3	Itih5
Sfrp4	1.79304767306052e-19	0.335854768698492	0.245	0.064	2.61444281208954e-15	3	Sfrp4
Bmp1	1.87695402646204e-19	0.41922973818437	0.594	0.324	2.73678666598429e-15	3	Bmp1
Jag1	3.07649533274071e-19	0.25851550565226	0.213	0.05	4.48583784466923e-15	3	Jag1
Lgals3bp	3.08034589700443e-19	0.530674237498901	0.427	0.196	4.49145235242216e-15	3	Lgals3bp
D630033O11Rik	3.21740645847329e-19	0.276431469796239	0.227	0.057	4.6913003570999e-15	3	D630033O11Rik
Flrt2	4.32651202048964e-19	0.341656931297349	0.399	0.162	6.30848717707595e-15	3	Flrt2
Cmip	5.24503654065379e-19	0.378863547937336	0.416	0.179	7.64778777992729e-15	3	Cmip
Edn1	7.91710845681105e-19	0.345997193657402	0.22	0.055	1.15439358408762e-14	3	Edn1
Anxa2	1.0359802478492e-18	0.594362706467975	0.839	0.641	1.51056279938892e-14	3	Anxa2
Tgfbr2	1.08028005799672e-18	0.401138224405904	0.755	0.473	1.57515635256501e-14	3	Tgfbr2
Nbl1	1.33503572548695e-18	0.43821764239356	0.937	0.745	1.94661559133252e-14	3	Nbl1
Gngt2	3.6305204528971e-18	0.383160483476849	0.483	0.239	5.29366187236926e-14	3	Gngt2
Xaf1	4.20230289640704e-18	0.267076964286741	0.224	0.059	6.1273778532511e-14	3	Xaf1
Rpl32	8.9111810206497e-18	0.268563174524847	1	1	1.29933930462093e-13	3	Rpl32
Rpl10a	8.95312315846729e-18	0.338759320792339	0.993	0.984	1.30545488773612e-13	3	Rpl10a
S100a6	1.10944121455527e-17	0.406720531372927	1	0.996	1.61767623494303e-13	3	S100a6
Sulf2	1.12822296673868e-17	0.425162004786809	0.559	0.316	1.64506190780167e-13	3	Sulf2
Gan	1.21214392011093e-17	0.276709541846206	0.231	0.064	1.76742704991374e-13	3	Gan
Trim30a	1.59644010797386e-17	0.300836757775303	0.262	0.081	2.32776932143668e-13	3	Trim30a
Rpl37a	1.6320772291859e-17	0.257242207109925	1	1	2.37973180787596e-13	3	Rpl37a
Ntn4	3.80973978657475e-17	0.259264013078941	0.241	0.071	5.55498158280465e-13	3	Ntn4
Serpinb6a	3.55969164115459e-16	0.404512318059692	0.706	0.488	5.19038638196751e-12	3	Serpinb6a
Galnt16	3.84100826040374e-16	0.265131077603999	0.318	0.12	5.60057414449469e-12	3	Galnt16
Tppp3	4.29267449886991e-16	0.427466636307371	0.969	0.898	6.25914868680222e-12	3	Tppp3
Gas7	5.15950790577659e-16	0.529011349940303	0.629	0.401	7.52307847741285e-12	3	Gas7
Scara5	5.66727877084496e-16	0.379079306665031	0.769	0.545	8.26345917576904e-12	3	Scara5
Uap1	7.92570688286138e-16	0.485097594857363	0.783	0.556	1.15564732059002e-11	3	Uap1
Thbs3	7.97057874111873e-16	0.333772456514685	0.483	0.246	1.16219008624252e-11	3	Thbs3
Kif2a	8.06347372977922e-16	0.250115547735683	0.304	0.113	1.17573510453911e-11	3	Kif2a
Pxdc1	9.33395680730719e-16	0.278851167888209	0.353	0.145	1.36098424207346e-11	3	Pxdc1
Mast4	1.16064513213875e-15	0.333621022675533	0.451	0.22	1.69233666717152e-11	3	Mast4
Scara3	1.39510843233611e-15	0.369085298265126	0.545	0.306	2.03420760518929e-11	3	Scara3
Gm9780	1.80181604030012e-15	0.371819007405911	0.79	0.588	2.62722796836161e-11	3	Gm9780
Slco3a1	1.89224870817937e-15	0.322020188662944	0.469	0.233	2.75908784139634e-11	3	Slco3a1
Lgals9	2.11157400078823e-15	0.336163003939679	0.434	0.214	3.07888605054932e-11	3	Lgals9
Trio	2.75189679263966e-15	0.298891566579244	0.311	0.123	4.01254071334788e-11	3	Trio
Ugp2	2.90905802376626e-15	0.366545769625952	0.559	0.322	4.24169750445358e-11	3	Ugp2
Cilp	3.42813669472328e-15	0.547408862459312	0.329	0.136	4.99856611457602e-11	3	Cilp
Plac9b	3.61869717587919e-15	0.390225871691851	0.867	0.69	5.27642235214945e-11	3	Plac9b
Zfp385a	3.87702021017238e-15	0.382199007239403	0.5	0.272	5.65308316845235e-11	3	Zfp385a
Pmepa1	4.62162665205398e-15	0.427884927974899	0.524	0.3	6.73879382135991e-11	3	Pmepa1
Rhoa	4.7088068911265e-15	0.446027004405261	0.853	0.705	6.86591132795155e-11	3	Rhoa
Rpl35	5.02822130745297e-15	0.257847056287583	1	1	7.33164948839717e-11	3	Rpl35
Bst2	5.58429614742891e-15	0.871718500244942	0.51	0.305	8.14246221256609e-11	3	Bst2
Cyr61	5.99969781281694e-15	0.462838738682576	0.808	0.563	8.74815938086838e-11	3	Cyr61
Vgll3	6.53073481229844e-15	0.267396533463126	0.29	0.109	9.52246442981235e-11	3	Vgll3
Col1a2	7.29524041000834e-15	0.502664304403776	0.997	0.955	1.06371900418332e-10	3	Col1a2
Oaf	7.73704131993949e-15	0.331935160121675	0.664	0.415	1.12813799486038e-10	3	Oaf
Fyn	8.31807577199337e-15	0.332982661161112	0.58	0.334	1.21285862831435e-10	3	Fyn
Dpt	8.34156561064531e-15	0.414344345003018	0.993	0.944	1.21628368168819e-10	3	Dpt
Gfpt2	1.41997511045299e-14	0.460093798698435	0.864	0.707	2.0704657085515e-10	3	Gfpt2
Spsb1	2.56307019942326e-14	0.281331353056306	0.395	0.184	3.73721265777906e-10	3	Spsb1
Hdac7	3.37940531409443e-14	0.263496279348455	0.329	0.138	4.9275108884811e-10	3	Hdac7
Flnb	4.15241545107434e-14	0.33486022571797	0.336	0.147	6.05463696921149e-10	3	Flnb
Klf3	6.06038097458206e-14	0.322286270375408	0.507	0.28	8.83664149903811e-10	3	Klf3
Rps3a1	8.11893253729203e-14	0.264399785553389	0.997	0.998	1.18382155326255e-09	3	Rps3a1
Plat	1.25691076142296e-13	0.348971797301022	0.601	0.363	1.83270158123082e-09	3	Plat
Il33	1.42294032771662e-13	0.288301297135407	0.318	0.135	2.07478929184361e-09	3	Il33
Fgf18	1.67532871615417e-13	0.276328655469331	0.346	0.155	2.4427968010244e-09	3	Fgf18
C1qtnf6	3.09160375023607e-13	0.258994050625796	0.266	0.102	4.50786742821921e-09	3	C1qtnf6
Gm9493	3.56220256805782e-13	0.300146433510772	0.958	0.881	5.19404756448511e-09	3	Gm9493
Rps11	3.88240395810617e-13	0.261920084051268	1	0.998	5.66093321131461e-09	3	Rps11
Eef1a1	4.03425314607565e-13	0.252035762652751	1	1	5.8823445122929e-09	3	Eef1a1
Fgfr1	4.2503091680711e-13	0.327017405439315	0.671	0.451	6.19737579796447e-09	3	Fgfr1
Col5a1	6.21517840487016e-13	0.342383345572603	0.661	0.44	9.06235163214117e-09	3	Col5a1
Rps7	7.83927752198506e-13	0.256754668610244	1	0.993	1.14304505548064e-08	3	Rps7
Cd44	9.77874040551504e-13	0.360942444135618	0.465	0.261	1.42583813852815e-08	3	Cd44
Cltb	9.98397239420908e-13	0.316265992947433	0.699	0.486	1.45576301479963e-08	3	Cltb
Ppic	1.26916752460574e-12	0.373269733955201	0.535	0.328	1.85057316762763e-08	3	Ppic
Myadm	1.45956181566313e-12	0.310959103799116	0.783	0.558	2.12818708341841e-08	3	Myadm
Chp1	1.52534590830812e-12	0.275762692152964	0.402	0.206	2.22410686890408e-08	3	Chp1
Csrp2	3.22171109668678e-12	0.36423962157962	0.629	0.413	4.69757695007899e-08	3	Csrp2
Rbpj	3.2580939957408e-12	0.285007363976053	0.465	0.26	4.75062685518966e-08	3	Rbpj
Lamc1	3.29056380217296e-12	0.339447491103753	0.857	0.7	4.79797107994839e-08	3	Lamc1
Rpl15	3.71545586956706e-12	0.266493021751393	0.986	0.98	5.41750620341574e-08	3	Rpl15
Gpc6	3.79474491631073e-12	0.302542023268564	0.521	0.306	5.53311756247267e-08	3	Gpc6
S100a16	4.14464391331511e-12	0.314693073739393	0.836	0.663	6.04330529000476e-08	3	S100a16
Mrpl54	6.9956195896672e-12	0.25265235725909	0.406	0.207	1.02003129236937e-07	3	Mrpl54
Rps26	9.49842569058151e-12	0.287172922332501	1	0.994	1.38496544994369e-07	3	Rps26
Vat1	1.17279979132413e-11	0.299977732369895	0.612	0.405	1.71005937572972e-07	3	Vat1
Tns1	1.19550018034852e-11	0.330693063582713	0.566	0.373	1.74315881296618e-07	3	Tns1
Glud1	1.30079254658798e-11	0.265240917342769	0.476	0.268	1.89668561217993e-07	3	Glud1
Ybx3	2.84545844564471e-11	0.291212513502761	0.479	0.279	4.14896295959455e-07	3	Ybx3
Aig1	4.4953363230118e-11	0.2783985561405	0.413	0.228	6.55464989258351e-07	3	Aig1
Has1	7.81385801592821e-11	0.403065644233914	0.741	0.525	1.13933863730249e-06	3	Has1
Tspo	8.23633798871078e-11	0.35198458759367	0.843	0.637	1.20094044213392e-06	3	Tspo
Dpysl3	8.35329693241839e-11	0.308930484040875	0.552	0.36	1.21799422571592e-06	3	Dpysl3
Cyb5r3	8.60599059034792e-11	0.276245279560336	0.573	0.365	1.25483948797863e-06	3	Cyb5r3
Cd47	8.87935955434234e-11	0.269744095765008	0.913	0.802	1.29469941661866e-06	3	Cd47
Pdlim2	9.28274687691361e-11	0.265922808192475	0.566	0.356	1.35351732212277e-06	3	Pdlim2
Arid5b	9.36285251042718e-11	0.298914354910052	0.399	0.22	1.36519752454539e-06	3	Arid5b
Tnfrsf12a	9.78841777428961e-11	0.273558945964351	0.542	0.34	1.42724919566917e-06	3	Tnfrsf12a
Ccdc12	1.28167981798256e-10	0.269104140640455	0.64	0.426	1.86881734260038e-06	3	Ccdc12
Arl4a	1.51117669244559e-10	0.269778684059106	0.486	0.292	2.20344673525492e-06	3	Arl4a
Zyx	1.67001349026665e-10	0.271751722300741	0.573	0.377	2.43504667015781e-06	3	Zyx
Ptp4a2	1.92494446809607e-10	0.267894665433199	0.601	0.397	2.80676152893089e-06	3	Ptp4a2
Actg1	2.19088453269794e-10	0.355998152494323	0.965	0.915	3.19452873712687e-06	3	Actg1
Htra3	2.20410829455851e-10	0.338200342385813	0.948	0.852	3.21381030429577e-06	3	Htra3
Prrx1	2.21288128933111e-10	0.256142670015922	0.395	0.215	3.2266022079737e-06	3	Prrx1
Ext1	2.21892119626355e-10	0.284328049053136	0.43	0.252	3.23540899627188e-06	3	Ext1
Bgn	2.47270151478596e-10	0.642852306950924	0.85	0.76	3.6054460787094e-06	3	Bgn
Ablim1	2.54660494177021e-10	0.292605275752924	0.563	0.371	3.71320466559515e-06	3	Ablim1
Clec3b	4.01773519719046e-10	0.273349826092545	1	0.979	5.85825969102341e-06	3	Clec3b
Ehd1	4.0491198771747e-10	0.288212079421586	0.395	0.222	5.90402169290843e-06	3	Ehd1
Col12a1	4.45121338980348e-10	0.264515986978229	0.227	0.093	6.49031424367246e-06	3	Col12a1
Clic4	5.56729828199891e-10	0.25682832670375	0.608	0.401	8.11767762498262e-06	3	Clic4
Ckb	6.08522967439714e-10	0.316320694664481	0.444	0.273	8.87287338823847e-06	3	Ckb
Ptrf	7.14729157926261e-10	0.314701381317893	0.871	0.733	1.04214658517228e-05	3	Ptrf
Dstn	8.97195654299348e-10	0.29301586043884	0.832	0.69	1.30820098353388e-05	3	Dstn
Myl6	1.27715974850958e-09	0.34577487565651	0.962	0.916	1.86222662930182e-05	3	Myl6
Ndrg1	1.58624262810516e-09	0.31235652846925	0.465	0.294	2.31290037604014e-05	3	Ndrg1
Hn1	2.05347662347206e-09	0.292412067950871	0.741	0.58	2.99417426468461e-05	3	Hn1
Bag1	3.40767758577418e-09	0.25905139616746	0.643	0.462	4.96873468781733e-05	3	Bag1
Olfml2b	4.33875579103788e-09	0.26941831742766	0.538	0.36	6.32633981891234e-05	3	Olfml2b
Ebf1	4.68538444943944e-09	0.28076415514891	0.923	0.834	6.83175906572764e-05	3	Ebf1
Phf11d	5.9015274092712e-09	0.270307143786952	0.217	0.096	8.60501711545834e-05	3	Phf11d
Eif3f	6.36166080730479e-09	0.262286164214568	0.881	0.756	9.27593762313112e-05	3	Eif3f
Rap1a	7.43307680348272e-09	0.254330503131896	0.629	0.449	0.000108381692871582	3	Rap1a
Agpat4	1.34065017689016e-08	0.260583503965016	0.35	0.199	0.000195480202292354	3	Agpat4
Gm9844	1.54728921038834e-08	0.34054377305471	0.797	0.668	0.000225610239766724	3	Gm9844
Timp3	2.42708657701829e-08	0.302073156050191	0.783	0.664	0.000353893493795037	3	Timp3
Calu	2.6517679396813e-08	0.262996448079816	0.689	0.516	0.00038665428328493	3	Calu
Smim14	3.21900207603358e-08	0.270281546886891	0.748	0.609	0.000469362692706457	3	Smim14
Errfi1	4.99649006196268e-08	0.430178162461544	0.776	0.651	0.000728538215934778	3	Errfi1
Fhl1	8.48816211852868e-08	0.281368835985566	0.479	0.315	0.00123765891850267	3	Fhl1
Fbln2	1.02275709661681e-07	0.299340961849822	0.878	0.743	0.00149128212257698	3	Fbln2
Ly6e	1.16294879662626e-07	0.521696347192756	0.762	0.66	0.00169569564036075	3	Ly6e
Mmp23	2.29331388897628e-07	0.26156386900946	0.601	0.451	0.00334388098151631	3	Mmp23
Pcolce2	2.66821924792421e-07	0.260197543906427	0.909	0.802	0.00389053048539829	3	Pcolce2
Fbln5	2.96977873080381e-07	0.324941333746006	0.598	0.44	0.00433023436738503	3	Fbln5
Timp1	4.29621300384046e-07	0.339898020224181	0.255	0.133	0.00626430818089977	3	Timp1
Pmp22	4.66241928727227e-07	0.263714363853967	0.769	0.615	0.0067982735627717	3	Pmp22
Mfap2	9.49730819010782e-07	0.275035218645707	0.388	0.254	0.0138480250719962	3	Mfap2
Klf2	1.76056268803527e-06	0.272610992931403	0.885	0.794	0.0256707645542423	3	Klf2
B2m	3.41897660713347e-06	0.463881360934099	0.958	0.965	0.0498520979086132	3	B2m
