# Supplementary material for: Activation of TLR9 signaling suppresses the immunomodulating functions of CD55lo fibroblastic reticular cells during bacterial peritonitis
Source: Front Immunol. 2024 May 17;15:1337384. doi: 10.3389/fimmu.2024.1337384 (PMC11140099; doi:10.3389/fimmu.2024.1337384)
Supplement: Supplementary file 4 [file DataSheet_2.csv]

	Cluster	ID	Description	GeneRatio	BgRatio	pvalue	p.adjust	qvalue	geneID	Count
1	Cluster_0	mmu04978	Mineral absorption - Mus musculus (house mouse)	6/59	54/9334	1.00396911263386e-06	0.000172682687373024	0.000139498866176494	Fth1/Mt1/Atp1a2/Ftl1/Trf/Mt2	6
2	Cluster_0	mmu04668	TNF signaling pathway - Mus musculus (house mouse)	6/59	115/9334	8.12321895652871e-05	0.0063664072178656	0.00514299726290244	Junb/Fos/Socs3/Jun/Icam1/Il6	6
3	Cluster_0	mmu04216	Ferroptosis - Mus musculus (house mouse)	4/59	40/9334	0.000111041986358121	0.0063664072178656	0.00514299726290244	Fth1/Cp/Ftl1/Trf	4
4	Cluster_0	mmu05323	Rheumatoid arthritis - Mus musculus (house mouse)	5/59	87/9334	0.000211158940272901	0.00907983443173475	0.00733499476737446	Cxcl12/Fos/Jun/Icam1/Il6	5
5	Cluster_0	mmu04657	IL-17 signaling pathway - Mus musculus (house mouse)	5/59	93/9334	0.000288548429868567	0.0099260659874787	0.00801860899845281	Fosb/Fos/Jun/Ccl11/Il6	5
6	Cluster_3	mmu00520	Amino sugar and nucleotide sugar metabolism - Mus musculus (house mouse)	7/106	51/9334	1.53222789824053e-06	0.000243456497522245	0.000217359893075798	Cmah/Ugdh/Gnpnat1/Uap1/Ugp2/Gfpt2/Cyb5r3	7
7	Cluster_3	mmu04510	Focal adhesion - Mus musculus (house mouse)	12/106	203/9334	2.96682810929074e-06	0.000243456497522245	0.000217359893075798	Fn1/Col1a1/Tnxb/Thbs3/Rhoa/Col1a2/Fyn/Flnb/Lamc1/Zyx/Actg1/Rap1a	12
8	Cluster_3	mmu01250	Biosynthesis of nucleotide sugars - Mus musculus (house mouse)	6/106	38/9334	3.82392404485201e-06	0.000243456497522245	0.000217359893075798	Cmah/Ugdh/Gnpnat1/Uap1/Ugp2/Gfpt2	6
9	Cluster_3	mmu04512	ECM-receptor interaction - Mus musculus (house mouse)	8/106	89/9334	6.99647534351871e-06	0.000334081697653018	0.000298270790960534	Fn1/Col1a1/Tnxb/Thbs3/Col1a2/Cd44/Lamc1/Cd47	8
10	Cluster_3	mmu05205	Proteoglycans in cancer - Mus musculus (house mouse)	11/106	205/9334	1.96745820924468e-05	0.000751569035931467	0.0006710067997845	Fn1/Col1a1/Fgf2/Rras2/Rhoa/Col1a2/Flnb/Fgfr1/Cd44/Actg1/Timp3	11
11	Cluster_3	mmu04974	Protein digestion and absorption - Mus musculus (house mouse)	8/106	108/9334	2.91930709874498e-05	0.000841534799049645	0.000751328947071052	Col14a1/Dpp4/Col8a1/Col1a1/Atp1b1/Col1a2/Col5a1/Col12a1	8
12	Cluster_3	mmu03010	Ribosome - Mus musculus (house mouse)	10/106	177/9334	3.0841589493966e-05	0.000841534799049645	0.000751328947071052	Rpl41/Rpl32/Rpl10a/Rpl37a/Rpl35/Rps3a1/Rps11/Rps7/Rpl15/Rps26	10
13	Cluster_3	mmu04520	Adherens junction - Mus musculus (house mouse)	7/106	92/9334	7.92088655043099e-05	0.0018911116639154	0.00168839950153924	Heg1/Tgfbr2/Rhoa/Fyn/Fgfr1/Actg1/Rap1a	7
